# Supplementary material for: Analysis of Narrow-Leaf Lupin Proteins in Lupin-Enriched Pasta by Untargeted and Targeted Mass Spectrometry
Source: Foods. 2020 Aug 8;9(8):1083. doi: 10.3390/foods9081083 (PMC7465979; doi:10.3390/foods9081083)
Supplement: Supplementary file 1 [file foods-09-01083-s001.zip]

Archive with 1 entries (1 files):
- foods-885782-supplementary.xlsx
