# Supplementary material for: Analysis of Narrow-Leaf Lupin Proteins in Lupin-Enriched Pasta by Untargeted and Targeted Mass Spectrometry
Source: Foods. 2020 Aug 8;9(8):1083. doi: 10.3390/foods9081083 (PMC7465979; doi:10.3390/foods9081083)
Supplement: Supplementary file 1 [file foods-09-01083-s001.zip › foods-885782-supplementary.xlsx]

## Sheet: Table S1
Sample	Protein Name	Protein Acc.	-10lgP		P-value	Coverage (%)	#Peptides	#Unique	MW	Peptide	Unique	-10lgP	m/z	z	RT	Start	End	PTM	Intensity		Theoretical peptides
A	Conglutin alpha 1 OS=Lupinus angustifolius	F5B8V6_LUPAN	125.07	-12.507	3.11172e-13	25	10	10	57793												22
										K.TNDIPQIAALAGLTSSIR.A	Y	59.65	921.281	2	13.99	447	464		11960477	106490247	4.84047e+06	iBAQ
										K.SLDDNFSYVAFK.T	Y	45.62	703.248	2	10.94	435	446		1842847
										R.ALPLDVVAHAF.N	Y	41.6	576.941	2	12.89	465	475		57194930
										N.GLEETLC(+57.02)TLK.L	Y	32.29	582.428	2	9.66	322	331	Carbamidomethylation	2143212
										R.FYLSGNQEQEFLQY.Q	Y	27.84	883.603	2	12.43	181	194		592421
										R.WLGLAAEHGSIY.K	Y	26.94	658.816	2	11	365	376		312270
										R.EGDIIAVPTGVPF.W	Y	26.59	1314.62	1	13.59	137	149		6681700
										K.TLTSLDFPILR.W	Y	25.9	638.61	2	12.63	354	364		23551300
										K.FLVPPPQSQLR.A	Y	16.9	641.314	2	9.56	493	503		581908
										K.SEAGTIETWNPNNDQLR.C	Y	16.87	972.854	2	9.68	47	63		1629182
2	Conglutin alpha 3 OS=Lupinus angustifolius	tr|F5B8V8|F5B8V8_LUPAN	105.64	-10.564	2.72898e-11	19	9	7	67381												30
										R.VQVVNSQGNSVFNDDLR.R	Y	46.61	945.891	2	9.7	480	496		977299	977299	32576.6
										R.GIPAEVLANAFR.L	Y	41.78	629.432	2	11.96	540	551		20569810
										R.VEEGLGVISPK.W	Y	35.12	564.609	2	8.68	273	283		992093
										R.LSLNQVSELK.Y	Y	31.94	565.893	2	9.47	552	561		1554402
										N.GLEETIC(+57.02)TAILR.E	Y	30.96	688.779	2	11.76	400	411	Carbamidomethylation	6667880
										R.GIPAEVLANAF.R	N	28.67	551.232	2	13.03	540	550		56200
										R.RGQLLVVPQNF.V	N	21.68	635.971	2	10.93	497	507		2411970
										K.NNILSGFDPQFLSQALNIDEDTVHK.L	Y	21.35	939.22	3	14.94	235	259		89400
										R.EGDILVIPPGTPY.W	Y	15.33	686.326	2	12.44	147	159		586142
3	Seed storage protein OS=Lupinus angustifolius	tr|C9WC98|C9WC98_LUPAN	105.64	-10.564	2.72898e-11	23	9	7	57124												24
										R.VQVVNSQGNSVFNDDLR.R	Y	46.61	945.891	2	9.7	388	404		977299	33905196	1.41272e+06
										R.GIPAEVLANAFR.L	Y	41.78	629.432	2	11.96	448	459		20569810
										R.VEEGLGVISPK.W	Y	35.12	564.609	2	8.68	181	191		992093
										R.LSLNQVSELK.Y	Y	31.94	565.893	2	9.47	460	469		1554402
										N.GLEETIC(+57.02)TAILR.E	Y	30.96	688.779	2	11.76	308	319	Carbamidomethylation	6667880
										R.GIPAEVLANAF.R	N	28.67	551.232	2	13.03	448	458		56200
										R.RGQLLVVPQNF.V	N	21.68	635.971	2	10.93	405	415		2411970
										K.NNILSGFDPQFLSQALNIDEDTVHK.L	Y	21.35	939.22	3	14.94	143	167		89400
										R.EGDILVIPPGTPY.W	Y	15.33	686.326	2	12.44	55	67		586142
4	Conglutin alpha 2 OS=Lupinus angustifolius	tr|F5B8V7|F5B8V7_LUPAN	74.32	-7.432	3.69828e-08	10	4	2	74194												31
										R.LVAINLLDTTSLLNQLDPSPR.R	Y	46.08	1147.32	2	15.65	171	191		6091630	8873572	286244
										R.GIPAEVLANAF.G	N	28.67	551.232	2	13.03	598	608		56200
										R.LNALEPDNRVESEGGVTETW.N	Y	25.42	1108.81	2	10.62	36	55		313772
										R.RGQLLVVPQNF.V	N	21.68	635.971	2	10.93	555	565		2411970
5	Conglutin beta 1 OS=Lupinus angustifolius	F5B8V9|CONB1_LUPAN	71.05	-7.105	7.85236e-08	8	4	3	71926												37
										R.NFLAGSEDNVIK.Q	Y	39.53	653.847	2	9.24	539	550		2829729	18333063	495488
										K.ELTFPGSIEDVER.L	Y	34.34	746.496	2	11.27	558	570		8421880
										R.LLGFGINANENQR.N	N	26.72	723.715	2	10.11	526	538		388294
										K.GDVFIIPAGHPL.S	Y	21.73	618.504	2	11.72	505	516		6693160
6	Conglutin beta OS=Lupinus angustifolius	tr|B8Q5G0|B8Q5G0_LUPAN	71.05	-7.105	7.85236e-08	8	4	3	71896												37
										R.NFLAGSEDNVIK.Q	Y	39.53	653.847	2	9.24	539	550		2829729	18333063	495488
										K.ELTFPGSIEDVER.L	Y	34.34	746.496	2	11.27	558	570		8421880
										R.LLGFGINANENQR.N	N	26.72	723.715	2	10.11	526	538		388294
										K.GDVFIIPAGHPL.S	Y	21.73	618.504	2	11.72	505	516		6693160
7	Conglutin beta (Fragment) OS=Lupinus angustifolius	tr|B0YJF7|B0YJF7_LUPAN	64.51	-6.451	3.53997e-07	6	2	1	61469												32
										R.NFLAGSEDNVISQLDR.E	Y	51.15	889.771	2	11.69	449	464		15570160	15958454	498702
										R.LLGFGINANENQR.N	N	26.72	723.715	2	10.11	436	448		388294
8	Conglutin beta 7 OS=Lupinus angustifolius	F5B8W5|CONB7_LUPAN	64.51	-6.451	3.53997e-07	5	2	1	71605												36
										R.NFLAGSEDNVISQLDR.E	Y	51.15	889.771	2	11.69	533	548		15570160	15958454	443290
										R.LLGFGINANENQR.N	N	26.72	723.715	2	10.11	520	532		388294
9	Conglutin beta 5 OS=Lupinus angustifolius	F5B8W3|CONB5_LUPAN	62.05	-6.205	6.23735e-07	4	2	2	75207												38
										R.NFLAGSEDNVIR.Q	Y	41.38	667.871	2	9.32	564	575		1918390	11083460	291670
										R.LSEGDILVIPAGHPL.S	Y	41.34	765.991	2	12.29	527	541		9165070
10	Conglutin delta 3 OS=Lupinus angustifolius	tr|F5B8X0|F5B8X0_LUPAN	58.63	-5.863	1.37088e-06	21	2	2	17406												9
										R.ALQQIYESQSEQC(+57.02)EGR.Q	Y	49.82	963.498	2	7.95	102	117	Carbamidomethylation	3390541	6266031	696226
										R.QQEQQLEGELEKLPR.I	Y	17.61	609.386	3	9.83	118	132		2875490
11	Conglutin delta 1 OS=Lupinus angustifolius	tr|F5B8W8|F5B8W8_LUPAN	58.63	-5.863	1.37088e-06	20	2	2	17752												9
										R.ALQQIYESQSEQC(+57.02)EGR.Q	Y	49.82	963.498	2	7.95	105	120	Carbamidomethylation	3390541	6266031	696226
										R.QQEQQLEGELEKLPR.I	Y	17.61	609.386	3	9.83	121	135		2875490
12	Conglutin delta-2 large chain OS=Lupinus angustifolius	P09931|CGD2L_LUPAN	58.63	-5.863	1.37088e-06	39	2	2	9400												5
										R.ALQQIYESQSEQC(+57.02)EGR.Q	Y	49.82	963.498	2	7.95	33	48	Carbamidomethylation	3390541	6266031	1.25321e+06
										R.QQEQQLEGELEKLPR.I	Y	17.61	609.386	3	9.83	49	63		2875490
D	Protein Name	Protein Accession	-10lgP			Coverage (%)	#Peptides	#Unique	Avg. Mass	Peptide	Unique	-10lgP	m/z	z	RT	Start	End	PTM
1	Seed storage protein OS=Lupinus angustifolius	tr|C9WC98|C9WC98_LUPAN	114.55	-11.455	3.50752e-12	15	7	5	57124												24
										R.VQVVNSQGNSVFNDDLR.R	Y	62.49	946.491	2	8.88	388	404		1308178	85342013	3.55592e+06
										R.GIPAEVLANAFR.L	Y	38.03	629.709	2	11.43	448	459		13847800
										R.VEEGLGVISPK.W	Y	35.04	564.665	2	7.85	181	191		1132845
										N.GLEETIC(+57.02)TAILR.E	Y	32.45	688.255	2	11.1	308	319	Carbamidomethylation	45680840
										R.LSLNQVSELK.Y	Y	26.85	565.863	2	8.63	460	469		1132150
										R.GQLLVVPQNF.V	N	26.08	1115.2	1	11.58	406	415		3651500
										R.GIPAEVLANAF.R	N	24.78	551.261	2	12.44	448	458		18588700
2	Conglutin alpha 3 OS=Lupinus angustifolius	tr|F5B8V8|F5B8V8_LUPAN	114.55	-11.455	3.50752e-12	12	7	5	67381												30
										R.VQVVNSQGNSVFNDDLR.R	Y	62.49	946.491	2	8.88	480	496		1308178	85342013	2.84473e+06
										R.GIPAEVLANAFR.L	Y	38.03	629.709	2	11.43	540	551		13847800
										R.VEEGLGVISPK.W	Y	35.04	564.665	2	7.85	273	283		1132845
										N.GLEETIC(+57.02)TAILR.E	Y	32.45	688.255	2	11.1	400	411	Carbamidomethylation	45680840
										R.LSLNQVSELK.Y	Y	26.85	565.863	2	8.63	552	561		1132150
										R.GQLLVVPQNF.V	N	26.08	1115.2	1	11.58	498	507		3651500
										R.GIPAEVLANAF.R	N	24.78	551.261	2	12.44	540	550		18588700
3	Conglutin alpha 1 OS=Lupinus angustifolius	tr|F5B8V6|F5B8V6_LUPAN	107.59	-10.759	1.74181e-11	22	9	9	57793												22
										R.WLGLAAEHGSIYK.N	Y	45.92	722.859	2	8.65	365	377		249798	170127751	7.73308e+06
										R.ALPLDVVAHAF.N	Y	40.68	576.878	2	12.46	465	475		33683300
										R.FYLSGNQEQEFLQY.Q	Y	37.33	883.432	2	11.86	181	194		2108797
										K.TLTSLDFPILR.W	Y	34.67	638.776	2	12.11	354	364		61028810
										N.GLEETLC(+57.02)TLK.L	Y	33.77	582.472	2	8.81	322	331	Carbamidomethylation	45680840
										R.EGDIIAVPTGVPF.W	Y	28.97	658.186	2	12.97	137	149		25155750
										K.FLVPPPQSQLR.A	Y	23.6	641.294	2	8.76	493	503		320338
										K.SEAGTIETWNPNNDQLR.C	Y	22.44	972.874	2	8.8	47	63		799292
										R.RPFYTNAPQEIY.I	Y	22.09	749.807	2	8.73	81	92		1100826
4	Conglutin alpha 2 OS=Lupinus angustifolius	tr|F5B8V7|F5B8V7_LUPAN	93.59	-9.359	4.37522e-10	19	8	6	74194												31
										R.LVAINLLDTTSLLNQLDPSPR.R	Y	42.64	1147.04	2	15.34	171	191		15327900	44955450	1.45018e+06
										R.ISSVNSLTLPILR.W	Y	34.51	706.915	2	11.78	488	500		3450550
										R.LNALEPDNRVESEGGVTETW.N	Y	34.02	1109.1	2	9.78	36	55		1230090
										N.GLEETIC(+57.02)TAR.L	Y	27.8	575.369	2	7.07	458	467	Carbamidomethylation	388469
										R.GQLLVVPQNF.V	N	26.08	1115.2	1	11.58	556	565		3651500
										R.GIPAEVLANAF.G	N	24.78	551.261	2	12.44	598	608		18588700
										R.FYIAGNPEEEHPETQEQQGQQR.E	Y	23.96	872.671	3	7.68	193	214		2004321
										D.PQFLTQAFNVDEEIINR.L	Y	21	1017.28	2	12.68	246	262		313920
5	Conglutin beta 5 OS=Lupinus angustifolius	F5B8W3|CONB5_LUPAN	71.3	-7.13	7.4131e-08	6	3	3	75207												38
										R.LLGFGINADENQR.N	Y	44.02	723.987	2	9.72	551	563		2229722	13426652	353333
										R.NFLAGSEDNVIR.Q	Y	37.28	667.864	2	8.49	564	575		4484080
										R.LSEGDILVIPAGHPL.S	Y	25.89	766.046	2	11.83	527	541		6712850
6	Conglutin beta 1 OS=Lupinus angustifolius	F5B8V9|CONB1_LUPAN	69.09	-6.909	1.2331e-07	6	3	3	71926												37
										K.ELTFPGSIEDVER.L	Y	40.5	746.957	2	10.52	558	570		9243180	32481740	877885
										R.NFLAGSEDNVIK.Q	Y	37.6	654.311	2	8.4	539	550		2811060
										K.GDVFIIPAGHPL.S	Y	29.36	618.55	2	11.13	505	516		20427500
7	Conglutin beta OS=Lupinus angustifolius	tr|B8Q5G0|B8Q5G0_LUPAN	69.09	-6.909	1.2331e-07	6	3	3	71896												37
										K.ELTFPGSIEDVER.L	Y	40.5	746.957	2	10.52	558	570		9243180	9243180	249816
										R.NFLAGSEDNVIK.Q	Y	37.6	654.311	2	8.4	539	550		2811060
										K.GDVFIIPAGHPL.S	Y	29.36	618.55	2	11.13	505	516		20427500
8	Conglutin delta-2 large chain OS=Lupinus angustifolius	P09931|CGD2L_LUPAN	61.09	-6.109	7.78037e-07	49	3	3	9400												5
										R.ALQQIYESQSEQC(+57.02)EGR.Q	Y	36.78	963.822	2	7.26	33	48	Carbamidomethylation	1134107	2577995	515599
										R.IC(+57.02)GFGPLR.R	Y	31.89	460.234	2	8.21	64	71	Carbamidomethylation	451990
										R.QQEQQLEGELEKLPR.I	Y	25.08	609.143	3	8.97	49	63		991898
9	Conglutin delta 3 OS=Lupinus angustifolius	tr|F5B8X0|F5B8X0_LUPAN	61.09	-6.109	7.78037e-07	26	3	3	17406												9
										R.ALQQIYESQSEQC(+57.02)EGR.Q	Y	36.78	963.822	2	7.26	102	117	Carbamidomethylation	1134107	2577995	286444
										R.IC(+57.02)GFGPLR.R	Y	31.89	460.234	2	8.21	133	140	Carbamidomethylation	451990
										R.QQEQQLEGELEKLPR.I	Y	25.08	609.143	3	8.97	118	132		991898
10	Conglutin delta 1 OS=Lupinus angustifolius	tr|F5B8W8|F5B8W8_LUPAN	61.09	-6.109	7.78037e-07	26	3	3	17752												9
										R.ALQQIYESQSEQC(+57.02)EGR.Q	Y	36.78	963.822	2	7.26	105	120	Carbamidomethylation	1134107	2577995	286444
										R.IC(+57.02)GFGPLR.R	Y	31.89	460.234	2	8.21	136	143	Carbamidomethylation	451990
										R.QQEQQLEGELEKLPR.I	Y	25.08	609.143	3	8.97	121	135		991898
11	Conglutin beta (Fragment) OS=Lupinus angustifolius	tr|B0YJF7|B0YJF7_LUPAN	36.6	-3.66	0.000218776	3	1	1	61469												32
										R.NFLAGSEDNVISQLDR.E	Y	36.6	889.438	2	11.16	449	464		10646320	10646320	332698
12	Conglutin beta 7 OS=Lupinus angustifolius	F5B8W5|CONB7_LUPAN	36.6	-3.66	0.000218776	3	1	1	71605												36
										R.NFLAGSEDNVISQLDR.E	Y	36.6	889.438	2	11.16	533	548		10646320	10646320	295731
13	11S globulin isoform 2 OS=Castanea sativa	tr|E3SET9|E3SET9_CASSA	27.83	-2.783	0.00164816	2	1	1	60739												21
										R.AIPADVLANAF.Q	Y	27.83	551.598	2	12.51	484	494		19519380	19519380	929494
14	11S globulin isoform 1 OS=Castanea sativa	tr|E3SET8|E3SET8_CASSA	27.83	-2.783	0.00164816	2	1	1	60840												21
										R.AIPADVLANAF.Q	Y	27.83	551.598	2	12.51	485	495		19519380	19519380	929494
15	11S globulin isoform 3 OS=Castanea sativa	tr|R4IW40|R4IW40_CASSA	27.83	-2.783	0.00164816	2	1	1	61016												21
										R.AIPADVLANAF.Q	Y	27.83	551.598	2	12.51	486	496		19519380	19519380	929494
F	Protein Name	Protein Accession	-10lgP			Coverage (%)	#Peptides	#Unique	Avg. Mass	Peptide	Unique	-10lgP	m/z	z	RT	Start	End	PTM
1	Seed storage protein OS=Lupinus angustifolius	tr|C9WC98|C9WC98_LUPAN	103.76	-10.376	4.20727e-11	15	7	5	57124												24
										R.GIPAEVLANAFR.L	Y	51.72	629.887	2	12.33	448	459		7941620	12983861	540994
										R.VEEGLGVISPK.W	Y	46.95	564.898	2	8.7	181	191		406233
										R.LSLNQVSELK.Y	Y	31.56	565.854	2	9.62	460	469		454140
										N.GLEETIC(+57.02)TAILR.E	Y	27.03	688.49	2	11.85	308	319	Carbamidomethylation	950400
										R.RGQLLVVPQNF.V	N	25.5	636.044	2	11.14	405	415		2092880
										R.FYLAGNPEEEYPETQQQR.Q	Y	23.76	734.017	3	9.87	99	116		301888
										R.GIPAEVLANAF.R	N	15.55	1101.55	1	13.03	448	458		836700
2	Conglutin alpha 3 OS=Lupinus angustifolius	tr|F5B8V8|F5B8V8_LUPAN	103.76	-10.376	4.20727e-11	13	7	5	67381												30
										R.GIPAEVLANAFR.L	Y	51.72	629.887	2	12.33	540	551		7941620	12983861	432795
										R.VEEGLGVISPK.W	Y	46.95	564.898	2	8.7	273	283		406233
										R.LSLNQVSELK.Y	Y	31.56	565.854	2	9.62	552	561		454140
										N.GLEETIC(+57.02)TAILR.E	Y	27.03	688.49	2	11.85	400	411	Carbamidomethylation	950400
										R.RGQLLVVPQNF.V	N	25.5	636.044	2	11.14	497	507		2092880
										R.FYLAGNPEEEYPETQQQR.Q	Y	23.76	734.017	3	9.87	191	208		301888
										R.GIPAEVLANAF.R	N	15.55	1101.55	1	13.03	540	550		836700
3	Conglutin alpha 1 OS=Lupinus angustifolius	tr|F5B8V6|F5B8V6_LUPAN	97.86	-9.786	1.63682e-10	12	5	5	57793												22
										R.ALPLDVVAHAF.N	Y	50.86	577.372	2	13.15	465	475		12464210	17800417	809110
										K.TNDIPQIAALAGLTSSIR.A	Y	47.4	921.146	2	14.25	447	464		151563
										K.TLTSLDFPILR.W	Y	36.33	638.375	2	12.96	354	364		5076550
										N.GLEETLC(+57.02)TLK.L	Y	26.8	581.929	2	9.59	322	331	Carbamidomethylation	108094
										R.EGDIIAVPTGVPF.W	Y	22.42	657.789	2	13.47	137	149		5830710
4	Conglutin alpha 2 OS=Lupinus angustifolius	tr|F5B8V7|F5B8V7_LUPAN	33.28	-3.328	0.000469894	3	2	0	74194												31
										R.RGQLLVVPQNF.V	N	25.5	636.044	2	11.14	555	565		2092880	2104980	67902.6
										R.GIPAEVLANAF.G	N	15.55	1101.55	1	13.03	598	608		12100
5	Conglutin delta-2 large chain OS=Lupinus angustifolius	P09931|CGD2L_LUPAN	31.29	-3.129	0.000743019	28	2	2	9400												5
										R.QQEQQLEGELEKLPR.I	Y	21.38	609.158	3	9.99	49	63		1252552	1725152	345030
										R.IC(+57.02)GFGPL.R	Y	19.82	763.309	1	10.93	64	70	Carbamidomethylation	472600
6	Conglutin delta 3 OS=Lupinus angustifolius	tr|F5B8X0|F5B8X0_LUPAN	31.29	-3.129	0.000743019	15	2	2	17406												9
										R.QQEQQLEGELEKLPR.I	Y	21.38	609.158	3	9.99	118	132		1252552	1725152	191684
										R.IC(+57.02)GFGPL.R	Y	19.82	763.309	1	10.93	133	139	Carbamidomethylation	472600
7	Conglutin delta 1 OS=Lupinus angustifolius	tr|F5B8W8|F5B8W8_LUPAN	31.29	-3.129	0.000743019	14	2	2	17752												9
										R.QQEQQLEGELEKLPR.I	Y	21.38	609.158	3	9.99	121	135		1252552	1725152	191684
										R.IC(+57.02)GFGPL.R	Y	19.82	763.309	1	10.93	136	142	Carbamidomethylation	472600
8	Monogalactosyldiacylglycerol synthase 2 type B	tr|S6BK49|S6BK49_SESIN	20.27	-2.027	0.00939723	1	1	1	53969												31
										K.FMVKH.V	Y	20.27	660.755	1	14.58	132	136		12100	12100	390.323
MIX	Protein Name	Protein Accession	-10lgP			Coverage (%)	#Peptides	#Unique	Avg. Mass	Peptide	Unique	-10lgP	m/z	z	RT	Start	End	PTM
1	Uncharacterized protein OS=Oryza sativa subsp. japonica	tr|B9FHE0|B9FHE0_ORYSJ	22.63	-2.263	0.00545758	1	1	1	43113												31
										MAQIID.G	Y	22.63	690.58	1	10.59	1	6		556730	556730	17959
2	Protein synthesis inhibitor II OS=Hordeum vulgare	P04399|RIP2_HORVU	22.63	-2.263	0.00545758	6	1	1	29863												17
										R.DLLGDTDKLTNVALGR.Q	Y	22.63	851.433	2	11.51	119	134		378940	378940	22290.6
3	Protein synthesis inhibitor I OS=Hordeum vulgare	P22244|RIP1_HORVU	22.63	-2.263	0.00545758	6	1	1	29973												17
										R.DLLGDTDKLTNVALGR.Q	Y	22.63	851.433	2	11.51	120	135		378940	378940	22290.6
4	Putative uncharacterized protein OS=Selaginella moellendorffii	tr|D8RC85|D8RC85_SELML	22.5	-2.25	0.00562341	2	1	1	84461												53
										A.KLLEKLLVDTPAC(+57.02)K.A	Y	22.5	814.991	2	12.09	352	365	Carbamidomethylation	2315610	2315610	43690.8
5	Rho GTPase-activating protein 5 OS=Arabidopsis thaliana	Q6NKT5|RGAP5_ARATH	20.94	-2.094	0.00805378	2	1	1	36830												17
										MDIGGPT.N	Y	20.94	690.327	1	10.45	1	7		1687553	1687553	99267.8
LUPIN KERNEL	Protein Name	Protein Accession	-10lgP			Coverage (%)	#Peptides	#Unique	Avg. Mass	Peptide	Unique	-10lgP	m/z	z	RT	Start	End	PTM
1	Seed storage protein OS=Lupinus angustifolius	tr|C9WC98|C9WC98_LUPAN	142.01	-14.201	6.29506e-15	15	7	5	57124												24
										R.VQVVNSQGNSVFNDDLR.R	Y	77.12	946.388	2	9.31	388	404		1884288	189522103	7.89675e+06
										R.GIPAEVLANAFR.L	Y	49.71	629.508	2	11.67	448	459		30422100
										R.VEEGLGVISPK.W	Y	43.86	564.519	2	8.38	181	191		2181825
										N.GLEETIC(+57.02)TAILR.E	Y	41.31	688.729	2	11.42	308	319	Carbamidomethylation	121943800
										R.LSLNQVSELK.Y	Y	32.12	565.963	2	9.1	460	469		1448850
										R.GIPAEVLANAF.R	N	30.85	551.219	2	12.68	448	458		26432240
										R.GQLLVVPQNF.V	N	24.57	1114.47	1	11.91	406	415		5209000
2	Conglutin alpha 3 OS=Lupinus angustifolius	tr|F5B8V8|F5B8V8_LUPAN	142.01	-14.201	6.29506e-15	12	7	5	67381												30
										R.VQVVNSQGNSVFNDDLR.R	Y	77.12	946.388	2	9.31	480	496		1884288	189522103	6.3174e+06
										R.GIPAEVLANAFR.L	Y	49.71	629.508	2	11.67	540	551		30422100
										R.VEEGLGVISPK.W	Y	43.86	564.519	2	8.38	273	283		2181825
										N.GLEETIC(+57.02)TAILR.E	Y	41.31	688.729	2	11.42	400	411	Carbamidomethylation	121943800
										R.LSLNQVSELK.Y	Y	32.12	565.963	2	9.1	552	561		1448850
										R.GIPAEVLANAF.R	N	30.85	551.219	2	12.68	540	550		26432240
										R.GQLLVVPQNF.V	N	24.57	1114.47	1	11.91	498	507		5209000
3	Conglutin alpha 2 OS=Lupinus angustifolius	tr|F5B8V7|F5B8V7_LUPAN	132.42	-13.242	5.72796e-14	23	9	7	74194												31
										R.WFQLSADYVNLYR.N	Y	65.36	837.78	2	12.7	501	513		13862731	135977788	4.38638e+06
										R.LVAINLLDTTSLLNQLDPSPR.R	Y	48.04	1147.08	2	15.34	171	191		27881223
										K.NNVLSGFDPQFLTQAFNVDEEIINR.L	Y	42.98	960.788	3	16.01	238	262		6169028
										R.ISSVNSLTLPILR.W	Y	40.92	707.184	2	11.88	488	500		33007900
										R.GIPAEVLANAF.G	N	30.85	551.219	2	12.68	598	608		26432240
										K.YSGNQGPLVSPQSESED.H	Y	29.63	897.842	2	8.21	620	636		1694785
										R.GQLLVVPQNF.V	N	24.57	1114.47	1	11.91	556	565		5209000
										R.LNALEPDNRVESEGGVTETW.N	Y	16.38	1108.34	2	10.25	36	55		471711
										R.EGDIIAIPPGIPYWTY.N	Y	16.34	903.177	2	14.94	149	164		21249170
4	Conglutin alpha 1 OS=Lupinus angustifolius	tr|F5B8V6|F5B8V6_LUPAN	127.02	-12.702	1.98609e-13	23	10	9	57793												22
										R.FYLSGNQEQEFLQY.Q	Y	52.89	883.525	2	12.15	181	194		9791810	205880850	9.35822e+06
										R.ALPLDVVAHAF.N	Y	44.94	576.964	2	12.62	465	475		35624180
										K.TLTSLDFPILR.W	Y	43.47	638.775	2	12.35	354	364		125748500
										N.GLEETLC(+57.02)TLK.L	N	38.25	582.421	2	9.29	322	331	Carbamidomethylation	645080
										K.TNDIPQIAALAGLTSSIR.A	Y	35.43	921.444	2	13.61	447	464		3824500
										R.RFYLSGNQEQEFLQY.Q	Y	35.28	961.321	2	11.21	180	194		9791810
										K.SEAGTIETWNPNNDQLR.C	Y	34.45	973.334	2	9.19	47	63		6847030
										R.GIFGLIFPGC(+57.02)R.E	Y	31.95	618.979	2	13.56	98	108	Carbamidomethylation	7895000
										R.RPFYTNAPQEIY.I	Y	28.05	749.889	2	9.17	81	92		1915540
										K.FLVPPPQSQLR.A	Y	26.01	641.355	2	9.11	493	503		3797400
5	Conglutin beta (Fragment) OS=Lupinus angustifolius	tr|B0YJF7|B0YJF7_LUPAN	91.52	-9.152	7.04693e-10																32
										R.NFLAGSEDNVISQLDR.E	Y	49.06	889.875	2	11.35	449	464		57072560	64546548	2.01708e+06
										K.ELTFPGSAQDVER.L	Y	46.99	725.263	2	9.04	468	480		3898370
										R.LLGFGINANENQR.N	N	41.98	723.796	2	9.62	436	448		1787809
										F.IVVVDEGEGNYELVGIR.D	N	19.88	930.464	2	11.1	373	389		1787809
6	Conglutin beta OS=Lupinus angustifolius	tr|B8Q5G0|B8Q5G0_LUPAN	88.72	-8.872	1.34276e-09	12	6	2	71896												37
										R.LLGFGINANENQR.N	N	41.98	723.796	2	9.62	526	538		1787809	40608749	1.09753e+06
										R.IIEFQSKPNTL.I	N	39.35	645.348	2	8.87	225	235		657820
										K.GDVFIIPAGHPL.S	Y	30.85	618.973	2	11.43	505	516		36212860
										K.LYDFYPSTTK.D	N	30.27	617.944	2	8.84	309	318		848420
										R.NFLAGSEDNVIK.Q	Y	29.46	653.892	2	8.92	539	550		791740
										F.IVVVDEGEGNYELVGIR.D	N	19.88	930.464	2	11.1	459	475		310100
7	Conglutin beta 1 OS=Lupinus angustifolius	F5B8V9|CONB1_LUPAN	88.72	-8.872	1.34276e-09	12	6	2	71926												37
										R.LLGFGINANENQR.N	N	41.98	723.796	2	9.62	526	538		1787809	40608749	1.09753e+06
										R.IIEFQSKPNTL.I	N	39.35	645.348	2	8.87	225	235		657820
										K.GDVFIIPAGHPL.S	Y	30.85	618.973	2	11.43	505	516		36212860
										K.LYDFYPSTTK.D	N	30.27	617.944	2	8.84	309	318		848420
										R.NFLAGSEDNVIK.Q	Y	29.46	653.892	2	8.92	539	550		791740
										F.IVVVDEGEGNYELVGIR.D	N	19.88	930.464	2	11.1	459	475		310100
8	Conglutin delta-2 large chain OS=Lupinus angustifolius	P09931|CGD2L_LUPAN	86.81	-8.681	2.08449e-09	30	2	2	9400												5
										R.ALQQIYESQSEQC(+57.02)EGR.Q	Y	70.96	963.738	2	7.83	33	48	Carbamidomethylation	8882151	10730921	2.14618e+06
										R.IC(+57.02)GFGPLR.R	Y	31.69	460.255	2	8.66	64	71	Carbamidomethylation	1848770
9	Conglutin delta 3 OS=Lupinus angustifolius	tr|F5B8X0|F5B8X0_LUPAN	86.81	-8.681	2.08449e-09	16	2	2	17406												9
										R.ALQQIYESQSEQC(+57.02)EGR.Q	Y	70.96	963.738	2	7.83	102	117	Carbamidomethylation	8882151	10730921	1.19232e+06
										R.IC(+57.02)GFGPLR.R	Y	31.69	460.255	2	8.66	133	140	Carbamidomethylation	1848770
10	Conglutin delta 1 OS=Lupinus angustifolius	tr|F5B8W8|F5B8W8_LUPAN	86.81	-8.681	2.08449e-09	16	2	2	17752												9
										R.ALQQIYESQSEQC(+57.02)EGR.Q	Y	70.96	963.738	2	7.83	105	120	Carbamidomethylation	8882151	10730921	1.19232e+06
										R.IC(+57.02)GFGPLR.R	Y	31.69	460.255	2	8.66	136	143	Carbamidomethylation	1848770
11	Conglutin beta 2 OS=Lupinus angustifolius	F5B8W0|CONB2_LUPAN	80.9	-8.09	8.12831e-09	8	4	1	70701												39
										R.LLGFGINADENQR.N	N	47.14	723.966	2	10.19	511	523		1002950	13727735	351993
										R.NFLAGSEDNVIR.Q	N	37.47	668.317	2	8.97	524	535		12275860
										K.QLTFPGSVEDVER.L	Y	30.33	738.884	2	10.14	543	555		333519
										R.IVEFQSKPNTL.I	N	19.65	638.752	2	8.52	216	226		115406
12	Conglutin beta 5 OS=Lupinus angustifolius	F5B8W3|CONB5_LUPAN	79.91	-7.991	1.02094e-08	6	3	1	75207												38
										R.LLGFGINADENQR.N	N	47.14	723.966	2	10.19	551	563		1002950	22156830	583074
										R.LSEGDILVIPAGHPL.S	Y	40.55	765.915	2	12.01	527	541		8878020
										R.NFLAGSEDNVIR.Q	N	37.47	668.317	2	8.97	564	575		12275860
13	Conglutin beta 4 OS=Lupinus angustifolius	F5B8W2|CONB4_LUPAN	77.05	-7.705	1.97242e-08	8	4	1	69407												37
										R.LLGFGINADENQR.N	N	47.14	723.966	2	10.19	505	517		1002950	13498676	364829
										R.NFLAGSEDNVIR.Q	N	37.47	668.317	2	8.97	518	529		12275860
										R.IVEFQSKPNTL.I	N	19.65	638.752	2	8.52	213	223		115406
										K.GLTFPGSTEDVER.L	Y	18.47	704.799	2	9.05	537	549		104460
14	Conglutin beta OS=Lupinus angustifolius	tr|B0YJF8|B0YJF8_LUPAN	75.67	-7.567	2.71019e-08	7	3	1	54300												29
										R.VLLGDDELQEN(+.98).E	Y	45.9	622.735	2	9.59	346	356	Deamidation (NQ)	854810	2361050	81415.5
										R.IIEFQSKPNTL.I	N	39.35	645.348	2	8.87	225	235		657820
										K.LYDFYPSTTK.D	N	30.27	617.944	2	8.84	309	318		848420
15	Legumin OS=Phaseolus vulgaris	tr|F8QXP7|F8QXP7_PHAVU	61.83	-6.183	6.56145e-07	7	4	2	68724												33
										N.GIEETLC(+57.02)TLK.L	N	38.25	582.421	2	9.29	428	437	Carbamidomethylation	645080	9794550	296805
										K.GQLLVVPQNF.M	N	24.57	1114.47	1	11.91	526	535		5209000
										R.ELEC(+57.02)AGVTF(+31.99)SR(+14.02)R.T	Y	19.53	736.371	2	12.07	61	72	Carbamidomethylation; Dihydroxy; Methylation(KR)	1393780
										K.T(+79.97)NPNAVTSYLK(+27.99).D	Y	19.12	658.178	2	11.8	553	563	Phosphorylation (STY); Formylation	2546690
16	Auxin response factor OS=Spinacia oleracea	tr|A0A0K9QSD3|A0A0K9QSD3_SPIOL	21.43	-2.143	0.00719449	1	1	1	97053												32
										R.SIDVTSYK.D	Y	21.43	456.621	2	10.74	786	793		43940	43940	1373.12
17	Auxin response factor OS=Gossypium raimondii	tr|A0A0D2TMS8|A0A0D2TMS8_GOSRA	21.43	-2.143	0.00719449	1	1	1	110946												32
										R.SIDVTSYK.N	Y	21.43	456.621	2	10.74	895	902		43940	43940	1373.12
